# Supplementary material for: Characterisation of Three Ovine KRTAP13 Family Genes and Their Association with Wool Traits in Chinese Tan Sheep
Source: Animals (Basel). 2024 Oct 4;14(19):2862. doi: 10.3390/ani14192862 (PMC11476196; doi:10.3390/ani14192862)
Supplement: Supplementary file 1 [file animals-14-02862-s001.zip]

Archive with 1 entries (1 files):
- animals-3174829-supplementary.pdf
